# Supplementary material for: Alkyne Derivatives of SARS-CoV-2 Main Protease Inhibitors Including Nirmatrelvir Inhibit by Reacting Covalently with the Nucleophilic Cysteine
Source: J Med Chem. 2023 Feb 9;66(4):2663–80. doi: 10.1021/acs.jmedchem.2c01627 (PMC9924091; doi:10.1021/acs.jmedchem.2c01627)
Supplement: Supplementary file 2 — jm2c01627_si_002.csv [file jm2c01627_si_002.csv]

Compound	SMILE	IC50 wild-type Mpro (uM)	IC50 Ser144Ala Mpro (uM)	EC50 (uM)
1	O=C([C@H](C(C)(C)C)NC(C(F)(F)F)=O)N1C[C@H](C2(C)C)[C@H]2[C@H]1C(N[C@@H](C[C@@H]3CCNC3=O)C#N)=O	<0.025	0.09 ± 0.01	2.2 ± 0.7
3	O=C([C@@H](NC(OCC1=CC=CC=C1)=O)CC(C)C)N[C@@H](C[C@@H]2CCNC2=O)C(O)S(=O)(O[Na])=O	<0.025	not determined	2.5 ± 0.6
13	O=C([C@H](C(C)(C)C)NC(C(F)(F)F)=O)N1C[C@H](C2(C)C)[C@H]2[C@H]1C(N[C@@H](C[C@@H]3CCNC3=O)C#C)=O	0.14 ± 0.03	0.58 ± 0.14	25.7 ± 4.1
14	O=C([C@H](C(C)(C)C)NC(C(F)(F)F)=O)N1C[C@H](C2(C)C)[C@H]2[C@H]1C(N[C@@H](CCSC)C#C)=O	11.9 ± 1.2	49.8 ± 17.4	>100
15	O=C([C@H](C(C)(C)C)NC(C(F)(F)F)=O)N1C[C@H](C2(C)C)[C@H]2[C@H]1C(N[C@@H](CCSC)C#N)=O	0.89 ± 0.17	not determined	11.8 ± 1.3
18	O=C(COC1=CC=C(OC(F)(F)F)C=C1)N2C[C@H](C3(C)C)[C@H]3[C@H]2C(N[C@@H](C[C@@H]4CCNC4=O)C#C)=O	2.8 ± 0.8	7.5 ± 3.1	>100
19	O=C(COC1=CC=C(C(F)(F)F)C=C1)N2C[C@H](C3(C)C)[C@H]3[C@H]2C(N[C@@H](C[C@@H]4CCNC4=O)C#C)=O	3.0 ± 0.4	14.5 ± 11.9	>100
20	O=C(COC1=CC=C(OC(F)(F)F)C=C1)N2C[C@H](C3(C)C)[C@H]3[C@H]2C(N[C@@H](C[C@@H]4CCNC4=O)C#N)=O	0.16 ± 0.03	3.2 ± 0.8	45.8 ± 9.5
21	O=C(COC1=CC=C(C(F)(F)F)C=C1)N2C[C@H](C3(C)C)[C@H]3[C@H]2C(N[C@@H](C[C@@H]4CCNC4=O)C#N)=O	0.16 ± 0.05	4.4 ± 1.4	70.1 ± 15.5
23	O=C([C@@H](NC(OCC1=CC=CC=C1)=O)CC(C)C)N[C@@H](C[C@@H]2CCNC2=O)C#C	4.7 ± 1.8	14.0 ± 8.1	>100
27a	O=C([C@H](C(C)(C)C)NC(C(F)(F)F)=O)N1C[C@H](C2(C)C)[C@H]2[C@H]1C(N[C@@H](C[C@@H]3CCNC3=O)C#CC4=CC=CC=C4)=O	11.0 ± 3.5	15.8 ± 10.3	65.2 ± 6.4
27b	O=C([C@H](C(C)(C)C)NC(C(F)(F)F)=O)N1C[C@H](C2(C)C)[C@H]2[C@H]1C(N[C@@H](C[C@@H]3CCNC3=O)C#CC4=CC=C([N+]([O-])=O)C=C4)=O	7.1 ± 2.6	20.1 ± 12.2	88.2 ± 12.1
28	O=C([C@H](C(C)(C)C)NC(C(F)(F)F)=O)N1C[C@H](C2(C)C)[C@H]2[C@H]1C(N[C@@H](C[C@@H]3CCNC3=O)C#CC(F)(F)F)=O	0.23 ± 0.02	1.3 ± 0.2	5.1 ± 0.5
